# Supplementary material for: Elemental Design of Alkali-Activated Materials with Solid Wastes Using Machine Learning
Source: Materials (Basel). 2024 Sep 18;17(18):4573. doi: 10.3390/ma17184573 (PMC11433302; doi:10.3390/ma17184573)
Supplement: Supplementary file 1 [file materials-17-04573-s001.zip › Dataset.xlsx]

## Sheet: Sheet1
Si/Al	Na/Al	Ca/Si	Water Content	Curing tempreture(°C)	Humidity	Curing Periods (days)	UCS
1.58667	0.30516	0.415501	0.332	20	0.95	3	6.32219
1.58667	0.30516	0.415501	0.332	20	0.95	7	10.3996
1.58667	0.30516	0.415501	0.332	20	0.95	28	15.3214
1.60822	0.317169	0.475598	0.332	20	0.95	3	8.55097
1.60822	0.317169	0.475598	0.332	20	0.95	7	13.1917
1.60822	0.317169	0.475598	0.332	20	0.95	28	19.8022
1.63183	0.330323	0.539332	0.332	20	0.95	3	11.7648
1.63183	0.330323	0.539332	0.332	20	0.95	7	16.2649
1.63183	0.330323	0.539332	0.332	20	0.95	28	22.5944
1.65751	0.344635	0.606896	0.332	20	0.95	3	14.557
1.65751	0.344635	0.606896	0.332	20	0.95	7	19.4792
1.65751	0.344635	0.606896	0.332	20	0.95	28	25.3861
1.68587	0.360438	0.678817	0.332	20	0.95	3	16.9269
1.68587	0.360438	0.678817	0.332	20	0.95	7	21.5673
1.68587	0.360438	0.678817	0.332	20	0.95	28	27.7556
1.717	0.377786	0.755332	0.332	20	0.95	3	17.8892
1.717	0.377786	0.755332	0.332	20	0.95	7	22.3888
1.717	0.377786	0.755332	0.332	20	0.95	28	28.7178
2.75	0.495	0.537982	0.222585	20	0.95	3	2.86543
2.75	0.495	0.537982	0.222585	20	0.95	7	4.75058
2.75	0.495	0.537982	0.222585	20	0.95	28	16.4385
2.75	0.495	0.527973	0.193962	20	0.95	3	5.27842
2.75	0.495	0.527973	0.193962	20	0.95	7	8.59629
2.75	0.495	0.527973	0.193962	20	0.95	28	15.6845
2.75	0.495	0.529247	0.173679	20	0.95	3	6.2587
2.75	0.495	0.529247	0.173679	20	0.95	7	9.57657
2.75	0.495	0.529247	0.173679	20	0.95	28	16.1369
1.69975	0.107328	0.241032	0.5	21	1	1	0.613634
1.69975	0.107328	0.241032	0.5	21	1	7	1.11432
1.69975	0.107328	0.241032	0.5	21	1	14	1.59429
1.69975	0.107328	0.241032	0.5	21	1	28	1.98825
1.69975	0.194124	0.241032	0.5	21	1	1	0.65802
1.69975	0.194124	0.241032	0.5	21	1	7	1.2581
1.69975	0.194124	0.241032	0.5	21	1	14	1.80474
1.69975	0.194124	0.241032	0.5	21	1	28	2.17908
1.69975	0.368917	0.241032	0.5	21	1	1	0.58258
1.69975	0.368917	0.241032	0.5	21	1	7	0.790806
1.69975	0.368917	0.241032	0.5	21	1	14	1.36502
1.69975	0.368917	0.241032	0.5	21	1	28	1.96277
1.69975	0.521591	0.241032	0.5	21	1	1	0.537198
1.69975	0.521591	0.241032	0.5	21	1	7	0.682967
1.69975	0.521591	0.241032	0.5	21	1	14	1.13507
1.69975	0.521591	0.241032	0.5	21	1	28	1.19498
1.69975	0.826217	0.241032	0.5	21	1	1	0.521671
1.69975	0.826217	0.241032	0.5	21	1	7	0.629053
1.69975	0.826217	0.241032	0.5	21	1	14	0.842208
1.69975	0.826217	0.241032	0.5	21	1	28	1.05048
1.59488	0.117476	0.428889	0.5	21	1	1	1.14973
1.59488	0.117476	0.428889	0.5	21	1	7	2.37242
1.59488	0.117476	0.428889	0.5	21	1	14	2.22758
1.59488	0.117476	0.428889	0.5	21	1	28	2.58262
1.59488	0.211466	0.428889	0.5	21	1	1	1.62852
1.59488	0.211466	0.428889	0.5	21	1	7	2.77352
1.59488	0.211466	0.428889	0.5	21	1	14	2.83971
1.59488	0.211466	0.428889	0.5	21	1	28	3.15679
1.59488	0.40075	0.428889	0.5	21	1	1	0.834202
1.59488	0.40075	0.428889	0.5	21	1	7	1.24013
1.59488	0.40075	0.428889	0.5	21	1	14	2.22903
1.59488	0.40075	0.428889	0.5	21	1	28	2.43709
1.59488	0.56608	0.428889	0.5	21	1	1	0.773747
1.59488	0.56608	0.428889	0.5	21	1	7	1.04243
1.59488	0.56608	0.428889	0.5	21	1	14	1.85223
1.59488	0.56608	0.428889	0.5	21	1	28	2.26862
1.59488	0.895959	0.428889	0.5	21	1	1	0.593514
1.59488	0.895959	0.428889	0.5	21	1	7	0.988509
1.59488	0.895959	0.428889	0.5	21	1	14	1.62227
1.59488	0.895959	0.428889	0.5	21	1	28	1.42902
1.66526	0.126641	0.554798	0.5	21	1	1	2.12033
1.66526	0.126641	0.554798	0.5	21	1	7	2.48343
1.66526	0.126641	0.554798	0.5	21	1	14	3.05694
1.66526	0.126641	0.554798	0.5	21	1	28	2.5162
1.66526	0.227075	0.554798	0.5	21	1	1	2.70386
1.66526	0.227075	0.554798	0.5	21	1	7	2.94755
1.66526	0.227075	0.554798	0.5	21	1	14	3.02923
1.66526	0.227075	0.554798	0.5	21	1	28	3.36758
1.66526	0.429335	0.554798	0.5	21	1	1	1.29542
1.66526	0.429335	0.554798	0.5	21	1	7	1.77932
1.66526	0.429335	0.554798	0.5	21	1	14	2.58966
1.66526	0.429335	0.554798	0.5	21	1	28	3.05534
1.66526	0.605998	0.554798	0.5	21	1	1	1.16007
1.66526	0.605998	0.554798	0.5	21	1	7	1.58161
1.66526	0.605998	0.554798	0.5	21	1	14	2.33874
1.66526	0.605998	0.554798	0.5	21	1	28	2.67113
1.66526	0.958491	0.554798	0.5	21	1	1	1.05488
1.66526	0.958491	0.554798	0.5	21	1	7	1.41986
1.66526	0.958491	0.554798	0.5	21	1	14	1.89909
1.66526	0.958491	0.554798	0.5	21	1	28	2.40673
1.65163	0.134367	0.686104	0.5	21	1	1	2.46188
1.65163	0.134367	0.686104	0.5	21	1	7	2.69593
1.65163	0.134367	0.686104	0.5	21	1	14	2.9698
1.65163	0.134367	0.686104	0.5	21	1	28	4.05853
1.65163	0.240369	0.686104	0.5	21	1	1	2.98549
1.65163	0.240369	0.686104	0.5	21	1	7	3.19917
1.65163	0.240369	0.686104	0.5	21	1	14	3.72542
1.65163	0.240369	0.686104	0.5	21	1	28	4.63285
1.65163	0.453841	0.686104	0.5	21	1	1	2.1762
1.65163	0.453841	0.686104	0.5	21	1	7	2.24661
1.65163	0.453841	0.686104	0.5	21	1	14	2.92925
1.65163	0.453841	0.686104	0.5	21	1	28	3.2901
1.65163	0.640298	0.686104	0.5	21	1	1	1.7413
1.65163	0.640298	0.686104	0.5	21	1	7	1.94107
1.65163	0.640298	0.686104	0.5	21	1	14	2.40581
1.65163	0.640298	0.686104	0.5	21	1	28	3.14552
1.65163	1.01233	0.686104	0.5	21	1	1	1.65093
1.65163	1.01233	0.686104	0.5	21	1	7	1.59959
1.65163	1.01233	0.686104	0.5	21	1	14	2.32263
1.65163	1.01233	0.686104	0.5	21	1	28	3.00102
1.63898	0.141312	0.804169	0.5	21	1	1	2.26397
1.63898	0.141312	0.804169	0.5	21	1	7	2.44431
1.63898	0.141312	0.804169	0.5	21	1	14	2.78532
1.63898	0.141312	0.804169	0.5	21	1	28	3.91004
1.63898	0.252212	0.804169	0.5	21	1	1	2.60805
1.63898	0.252212	0.804169	0.5	21	1	7	3.18448
1.63898	0.252212	0.804169	0.5	21	1	14	4.05302
1.63898	0.252212	0.804169	0.5	21	1	28	2.92958
1.63898	0.475547	0.804169	0.5	21	1	1	2.05339
1.63898	0.475547	0.804169	0.5	21	1	7	2.06688
1.63898	0.475547	0.804169	0.5	21	1	14	2.7029
1.63898	0.475547	0.804169	0.5	21	1	28	3.98033
1.63898	0.670619	0.804169	0.5	21	1	1	1.70835
1.63898	0.670619	0.804169	0.5	21	1	7	1.88715
1.63898	0.670619	0.804169	0.5	21	1	14	2.28402
1.63898	0.670619	0.804169	0.5	21	1	28	3.0928
1.63898	1.05984	0.804169	0.5	21	1	1	1.30345
1.63898	1.05984	0.804169	0.5	21	1	7	1.49175
1.63898	1.05984	0.804169	0.5	21	1	14	2.20105
1.63898	1.05984	0.804169	0.5	21	1	28	2.90037
2.06748	0.525583	0.234033	0.0898147	20	0.5	1	11.8745
2.06748	0.525583	0.234033	0.0898147	20	0.5	3	16.8279
2.06748	0.525583	0.234033	0.0898147	20	0.5	7	24.8209
2.06748	0.525583	0.234033	0.0898147	20	0.5	14	27.933
2.06748	0.525583	0.234033	0.0898147	20	0.5	28	33.5315
2.06748	0.525583	0.234033	0.107393	20	0.5	1	9.93807
2.06748	0.525583	0.234033	0.107393	20	0.5	3	14.4307
2.06748	0.525583	0.234033	0.107393	20	0.5	7	16.6226
2.06748	0.525583	0.234033	0.107393	20	0.5	14	20.3795
2.06748	0.525583	0.234033	0.107393	20	0.5	28	27.2672
2.06748	0.525583	0.234033	0.116163	20	0.5	1	9.93508
2.06748	0.525583	0.234033	0.116163	20	0.5	3	13.7837
2.06748	0.525583	0.234033	0.116163	20	0.5	7	16.6201
2.06748	0.525583	0.234033	0.116163	20	0.5	14	19.2717
2.06748	0.525583	0.234033	0.116163	20	0.5	28	26.1594
2.06748	0.525583	0.234033	0.124921	20	0.5	1	9.19496
2.06748	0.525583	0.234033	0.124921	20	0.5	3	11.4783
2.06748	0.525583	0.234033	0.124921	20	0.5	7	14.2229
2.06748	0.525583	0.234033	0.124921	20	0.5	14	17.3349
2.06748	0.525583	0.234033	0.124921	20	0.5	28	25.1432
2.06748	0.525583	0.234033	0.133667	20	0.5	1	5.32469
2.06748	0.525583	0.234033	0.133667	20	0.5	3	9.08173
2.06748	0.525583	0.234033	0.133667	20	0.5	7	9.33965
2.06748	0.525583	0.234033	0.133667	20	0.5	14	11.071
2.06748	0.525583	0.234033	0.133667	20	0.5	28	14.8275
2.03708	0.503354	0.161695	0.116163	20	0.5	1	5.82244
2.03708	0.503354	0.161695	0.116163	20	0.5	3	11.173
2.03708	0.503354	0.161695	0.116163	20	0.5	7	11.345
2.03708	0.503354	0.161695	0.116163	20	0.5	14	22.2983
2.03708	0.503354	0.161695	0.116163	20	0.5	28	17.412
2.05192	0.514205	0.197276	0.116163	20	0.5	1	7.13914
2.05192	0.514205	0.197276	0.116163	20	0.5	3	17.0151
2.05192	0.514205	0.197276	0.116163	20	0.5	7	14.1708
2.05192	0.514205	0.197276	0.116163	20	0.5	14	11.87
2.05192	0.514205	0.197276	0.116163	20	0.5	28	23.0385
2.08382	0.537525	0.272025	0.116163	20	0.5	1	8.95181
2.08382	0.537525	0.272025	0.116163	20	0.5	3	9.10222
2.08382	0.537525	0.272025	0.116163	20	0.5	7	15.703
2.08382	0.537525	0.272025	0.116163	20	0.5	14	14.6947
2.08382	0.537525	0.272025	0.116163	20	0.5	28	31.4653
1.56482	0.245383	0.211943	0.293103	20	0.5	7	4.67295
1.56482	0.245383	0.211943	0.293103	20	0.5	14	5.77246
1.56482	0.245383	0.211943	0.293103	20	0.5	28	6.04734
1.63131	0.26037	0.293687	0.293103	20	0.5	7	16.0804
1.63131	0.26037	0.293687	0.293103	20	0.5	14	26.251
1.63131	0.26037	0.293687	0.293103	20	0.5	28	29.5495
1.70587	0.277174	0.377763	0.293103	20	0.5	7	24.3268
1.70587	0.277174	0.377763	0.293103	20	0.5	14	29.8244
1.70587	0.277174	0.377763	0.293103	20	0.5	28	32.8481
1.56057	0.195758	0.306999	0.303571	20	0.5	7	6.18478
1.56057	0.195758	0.306999	0.303571	20	0.5	14	7.9715
1.56057	0.195758	0.306999	0.303571	20	0.5	28	16.7676
1.70205	0.324981	0.281481	0.283333	20	0.5	7	21.9903
1.70205	0.324981	0.281481	0.283333	20	0.5	14	29.4121
1.70205	0.324981	0.281481	0.283333	20	0.5	28	32.8481
1.63131	0.26037	0.293687	0.362069	20	0.5	7	11.1775
1.63131	0.26037	0.293687	0.362069	20	0.5	14	16.7948
1.63131	0.26037	0.293687	0.362069	20	0.5	28	17.5479
1.70205	0.324981	0.281481	0.35	20	0.5	7	17.6033
1.70205	0.324981	0.281481	0.35	20	0.5	14	15.8056
1.70205	0.324981	0.281481	0.35	20	0.5	28	24.9411
1.5873	0.56	0.07	0.240645	20	0.9	28	7.48489
1.75439	0.63	0.36	0.240645	20	0.9	28	44.7732
1.96078	0.73	0.74	0.240645	20	0.9	28	71.1474
2.22222	0.83	1.03	0.240645	20	0.9	28	64.5479
9.34041	1.29969	0.0503585	0.276247	25	0.8	7	7.13279
9.34041	1.29969	0.0503585	0.276247	25	0.8	14	9.03119
9.34041	1.29969	0.0503585	0.276247	25	0.8	28	12.8241
5.74304	0.895605	0.283495	0.276247	25	0.8	7	12.9147
5.74304	0.895605	0.283495	0.276247	25	0.8	14	18.6027
5.74304	0.895605	0.283495	0.276247	25	0.8	28	20.4091
4.37547	0.741989	0.472692	0.276247	25	0.8	7	35.3056
4.37547	0.741989	0.472692	0.276247	25	0.8	14	39.7275
4.37547	0.741989	0.472692	0.276247	25	0.8	28	55.0833
3.40912	0.63344	0.697908	0.276247	25	0.8	7	33.6821
3.40912	0.63344	0.697908	0.276247	25	0.8	14	39.7303
3.40912	0.63344	0.697908	0.276247	25	0.8	28	44.4263
2.3953	0.519559	1.12952	0.276247	25	0.8	7	33.6802
2.3953	0.519559	1.12952	0.276247	25	0.8	14	39.7342
2.3953	0.519559	1.12952	0.276247	25	0.8	28	40.4532
9.61471	1.82954	0.0489218	0.247677	25	0.8	7	9.24907
9.61471	1.82954	0.0489218	0.247677	25	0.8	14	12.2218
9.61471	1.82954	0.0489218	0.247677	25	0.8	28	16.3699
5.93192	1.26046	0.274468	0.247677	25	0.8	7	40.8683
5.93192	1.26046	0.274468	0.247677	25	0.8	14	42.0454
5.93192	1.26046	0.274468	0.247677	25	0.8	28	45.2959
4.53189	1.04412	0.456377	0.247677	25	0.8	7	58.5831
4.53189	1.04412	0.456377	0.247677	25	0.8	14	63.5726
4.53189	1.04412	0.456377	0.247677	25	0.8	28	69.2892
3.54259	0.891256	0.671614	0.247677	25	0.8	7	52.976
3.54259	0.891256	0.671614	0.247677	25	0.8	14	60.4323
3.54259	0.891256	0.671614	0.247677	25	0.8	28	66.1502
2.5047	0.730878	1.08018	0.247677	25	0.8	7	51.6305
2.5047	0.730878	1.08018	0.247677	25	0.8	14	54.1525
2.5047	0.730878	1.08018	0.247677	25	0.8	28	59.4223
1.72552	0.432734	0.708907	0.246486	23	0.55	28	4.47985
1.75049	0.448963	0.854215	0.246486	23	0.55	28	4.63433
1.77781	0.466718	1.00851	0.246486	23	0.55	28	6.33358
1.8185	0.493163	1.22973	0.246486	23	0.55	28	11.4313
1.86503	0.523399	1.47084	0.246486	23	0.55	28	11.2769
1.90454	0.549083	1.6664	0.246486	23	0.55	28	12.0493
1.94883	0.577861	1.87609	0.246486	23	0.55	28	19.1552
1.72552	0.409651	0.708907	0.201451	23	0.55	28	5.09776
1.75049	0.424843	0.854215	0.201451	23	0.55	28	6.48806
1.77781	0.441464	1.00851	0.201451	23	0.55	28	7.87836
1.8185	0.466219	1.22973	0.201451	23	0.55	28	25.3343
1.86503	0.494524	1.47084	0.201451	23	0.55	28	25.6433
1.90454	0.518567	1.6664	0.201451	23	0.55	28	27.497
1.94883	0.545507	1.87609	0.201451	23	0.55	28	35.2209
2.24552	1.05793	0.467298	0.199429	80	1	1	7.69558
2.24552	1.05793	0.467298	0.199429	80	1	7	15.2165
2.24552	1.05793	0.467298	0.199429	80	1	28	20.2184
2.78984	1.02524	0.103341	0.199429	80	1	1	14.1635
2.78984	1.02524	0.103341	0.199429	80	1	7	33.9413
2.78984	1.02524	0.103341	0.199429	80	1	28	43.3707
2.10367	1.17835	1.35485	0.199429	80	1	1	30.8438
2.10367	1.17835	1.35485	0.199429	80	1	7	52.4929
2.10367	1.17835	1.35485	0.199429	80	1	28	56.1321
2.3494	0.942121	0.446634	0.196914	80	1	1	27.4386
2.3494	0.942121	0.446634	0.196914	80	1	7	35.4711
2.3494	0.942121	0.446634	0.196914	80	1	28	39.4539
3.26501	0.495551	0.0883013	0.186857	80	1	1	2.21432
3.26501	0.495551	0.0883013	0.186857	80	1	7	24.7051
3.26501	0.495551	0.0883013	0.186857	80	1	28	29.8221
3.97777	0.924042	0.072479	0.327	80	1	1	0
3.97777	0.924042	0.072479	0.327	80	1	7	27.2994
3.97777	0.924042	0.072479	0.327	80	1	28	37.0849
3.07663	0.666252	0.341063	0.25522	80	1	1	0
3.07663	0.666252	0.341063	0.25522	80	1	7	0.705808
3.07663	0.666252	0.341063	0.25522	80	1	28	1.80026
3.78457	1.03516	0.7531	0.327	80	1	1	0
3.78457	1.03516	0.7531	0.327	80	1	7	3.55949
3.78457	1.03516	0.7531	0.327	80	1	28	3.74534
2.24552	1.05793	0.467298	0.199429	80	1	7	15.2165
2.24552	1.05793	0.467298	0.199429	80	1	14	20.2184
2.78984	1.02524	0.103341	0.199429	80	1	7	33.9413
2.78984	1.02524	0.103341	0.199429	80	1	14	43.3707
2.10367	1.17835	1.35485	0.199429	80	1	7	52.4929
2.10367	1.17835	1.35485	0.199429	80	1	14	56.1321
2.3494	0.942121	0.446634	0.196914	80	1	7	35.4711
2.3494	0.942121	0.446634	0.199429	80	1	14	39.4539
3.26501	0.495551	0.0883013	0.186857	80	1	7	24.7051
3.26501	0.495551	0.0883013	0.186857	80	1	14	29.8221
3.97777	0.924042	0.072479	0.327	80	1	7	27.2994
3.97777	0.924042	0.072479	0.327	80	1	14	37.0849
3.07663	0.666252	0.341063	0.25522	80	1	7	0.705808
3.07663	0.666252	0.341063	0.25522	80	1	14	1.80026
3.78457	1.03516	0.7531	0.327	80	1	7	3.55949
3.78457	1.03516	0.7531	0.327	80	1	14	3.74534
6.71202	2.59161	1.8358	0.333333	20	0.94	7	9.56533
6.71202	2.59161	1.8358	0.333333	20	0.94	28	19.1307
4.56498	1.41018	0.741888	0.333333	20	0.94	7	7.70094
4.56498	1.41018	0.741888	0.333333	20	0.94	28	18.4011
3.73878	1.90283	0.905831	0.353917	20	0.94	7	10.5381
3.73878	1.90283	0.905831	0.353917	20	0.94	28	14.7533
4.73845	2.43553	1.34874	0.331238	20	0.94	7	21.0762
4.73845	2.43553	1.34874	0.331238	20	0.94	28	23.5891
4.73845	2.28938	1.34874	0.33725	20	0.94	7	16.6988
4.73845	2.28938	1.34874	0.33725	20	0.94	28	16.1314
6.71202	2.59161	1.8358	0.333333	20	0.94	7	8.7547
6.71202	2.59161	1.8358	0.333333	20	0.94	28	17.8337
4.73845	2.28938	1.34874	0.33725	20	0.94	7	16.2125
4.73845	2.28938	1.34874	0.33725	20	0.94	28	16.6177
3.73878	2.35648	0.905831	0.329142	20	0.94	7	9.16004
3.73878	2.35648	0.905831	0.329142	20	0.94	28	15.0776
4.56498	1.41018	0.741888	0.333333	20	0.94	7	8.67368
4.56498	1.41018	0.741888	0.333333	20	0.94	28	17.1852
4.15188	1.77324	0.815704	0.33725	20	0.94	7	17.6716
4.15188	1.77324	0.815704	0.33725	20	0.94	28	24.2376
4.46305	1.91003	1.11592	0.343625	20	0.94	7	13.2942
4.46305	1.91003	1.11592	0.343625	20	0.94	28	17.9147
5.89646	3.30837	2.08972	0.33725	20	0.94	7	16.1314
5.89646	3.30837	2.08972	0.33725	20	0.94	28	17.9147
5.08091	3.56421	2.42515	0.353917	20	0.94	7	8.34941
5.08091	3.56421	2.42515	0.353917	20	0.94	28	22.2921
5.28686	1.8074	1.20883	0.333333	20	0.94	7	10.0517
5.28686	1.8074	1.20883	0.333333	20	0.94	28	17.9147
4.19003	2.77135	1.52527	0.341167	20	0.94	7	13.2132
4.19003	2.77135	1.52527	0.341167	20	0.94	28	25.0482
5.08091	4.45983	2.42515	0.329142	20	0.94	7	9.72749
5.08091	4.45983	2.42515	0.329142	20	0.94	28	20.833
2.37524	0	1.4299	0.354839	20	0.6	3	0.495454
2.37524	0	1.4299	0.354839	20	0.6	7	0.831851
2.37524	0	1.4299	0.354839	20	0.6	28	0.852571
2.20346	0	1.55094	0.354839	20	0.6	3	3.92768
2.20346	0	1.55094	0.354839	20	0.6	7	5.54933
2.20346	0	1.55094	0.354839	20	0.6	28	8.94437
2.04018	0	1.68489	0.354839	20	0.6	3	8.64698
2.04018	0	1.68489	0.354839	20	0.6	7	9.78719
2.04018	0	1.68489	0.354839	20	0.6	28	13.6649
1.8846	0	1.83412	0.354839	20	0.6	3	9.51905
1.8846	0	1.83412	0.354839	20	0.6	7	10.1486
1.8846	0	1.83412	0.354839	20	0.6	28	11.7916
1.73636	0	2.00119	0.354839	20	0.6	3	12.4558
1.73636	0	2.00119	0.354839	20	0.6	7	14.8825
1.73636	0	2.00119	0.354839	20	0.6	28	16.0276
1.59478	0	2.18974	0.354839	20	0.6	3	12.1877
1.59478	0	2.18974	0.354839	20	0.6	7	16.3841
1.59478	0	2.18974	0.354839	20	0.6	28	18.9747
3.5954	1.41811	0.944639	0.354839	20	0.6	3	47.1559
3.5954	1.41811	0.944639	0.354839	20	0.6	7	51.5373
3.5954	1.41811	0.944639	0.354839	20	0.6	28	62.887
3.2007	1.34879	1.07398	0.354839	20	0.6	3	36.0303
3.2007	1.34879	1.07398	0.354839	20	0.6	7	42.0329
3.2007	1.34879	1.07398	0.354839	20	0.6	28	42.2014
3.01742	1.3166	1.14554	0.354839	20	0.6	3	33.6262
3.01742	1.3166	1.14554	0.354839	20	0.6	7	35.5792
3.01742	1.3166	1.14554	0.354839	20	0.6	28	35.91
2.84279	1.28593	1.22231	0.354839	20	0.6	3	33.1674
2.84279	1.28593	1.22231	0.354839	20	0.6	7	33.8232
2.84279	1.28593	1.22231	0.354839	20	0.6	28	34.8021
2.67601	1.25664	1.30499	0.354839	20	0.6	3	30.9265
2.67601	1.25664	1.30499	0.354839	20	0.6	7	32.7159
2.67601	1.25664	1.30499	0.354839	20	0.6	28	32.7239
2.51478	0.431946	0.982262	0.07	23	0.95	3	20.9971
2.51478	0.431946	0.982262	0.07	23	0.95	28	28.9723
2.51478	0.431946	0.982262	0.07	23	0.95	3	19.8133
2.51478	0.431946	0.982262	0.07	23	0.95	28	24.1124
2.51478	0.431946	0.982262	0.07	23	0.95	3	21.8694
2.51478	0.431946	0.982262	0.07	23	0.95	28	27.0408
2.51478	0.431946	0.982262	0.07	23	0.95	3	18.3803
2.51478	0.431946	0.982262	0.07	23	0.95	28	23.3647
2.51478	0.431946	0.982262	0.07	23	0.95	3	20.9348
2.51478	0.431946	0.982262	0.07	23	0.95	28	24.9847
2.51478	0.431946	0.982262	0.07	23	0.95	3	19.1902
2.51478	0.431946	0.982262	0.07	23	0.95	28	31.153
2.76229	0.877042	0.351262	0.04	23	0.95	3	23.9878
2.76229	0.877042	0.351262	0.04	23	0.95	28	52.3993
2.76229	0.877042	0.351262	0.04	23	0.95	3	36.1375
2.76229	0.877042	0.351262	0.04	23	0.95	28	57.6953
2.76229	0.877042	0.351262	0.04	23	0.95	3	24.237
2.76229	0.877042	0.351262	0.04	23	0.95	28	51.714
2.76229	0.877042	0.351262	0.04	23	0.95	3	25.1716
2.76229	0.877042	0.351262	0.04	23	0.95	28	51.527
2.76229	0.877042	0.351262	0.04	23	0.95	3	28.9723
2.76229	0.877042	0.351262	0.04	23	0.95	28	47.6018
2.76229	0.877042	0.351262	0.04	23	0.95	3	26.7293
2.76229	0.877042	0.351262	0.04	23	0.95	28	50.5301
2.90225	1.09101	0.841496	0.04	23	0.95	3	45.4834
2.90225	1.09101	0.841496	0.04	23	0.95	28	64.9228
2.90225	1.09101	0.841496	0.04	25	0.95	3	53.8324
2.90225	1.09101	0.841496	0.04	25	0.95	28	72.4618
2.90225	1.09101	0.841496	0.04	23	0.95	3	43.178
2.90225	1.09101	0.841496	0.04	23	0.95	28	59.3153
2.90225	1.09101	0.841496	0.04	23	0.95	3	41.1219
2.90225	1.09101	0.841496	0.04	23	0.95	28	57.8822
2.90225	1.09101	0.841496	0.04	23	0.95	3	48.5987
2.90225	1.09101	0.841496	0.04	23	0.95	28	57.7576
2.90225	1.09101	0.841496	0.04	23	0.95	3	45.421
2.90225	1.09101	0.841496	0.04	23	0.95	28	54.8292
3.10832	1.40058	1.57158	0.04	23	0.95	3	37.3836
3.10832	1.40058	1.57158	0.04	23	0.95	28	57.3215
3.10832	1.40058	1.57158	0.04	23	0.95	3	42.3681
3.10832	1.40058	1.57158	0.04	23	0.95	28	64.3621
3.10832	1.40058	1.57158	0.04	23	0.95	3	38.0066
3.10832	1.40058	1.57158	0.04	23	0.95	28	57.1969
3.10832	1.40058	1.57158	0.04	23	0.95	3	41.9942
3.10832	1.40058	1.57158	0.04	23	0.95	28	58.7545
3.10832	1.40058	1.57158	0.04	23	0.95	3	42.0565
3.10832	1.40058	1.57158	0.04	23	0.95	28	55.2031
3.10832	1.40058	1.57158	0.04	23	0.95	3	40.5612
3.10832	1.40058	1.57158	0.04	23	0.95	28	60.3745
3.21213	1.64583	0.770575	0.01	23	0.95	3	39.6266
3.21213	1.64583	0.770575	0.01	23	0.95	28	57.2592
3.21213	1.64583	0.770575	0.01	25	0.95	3	42.4304
3.21213	1.64583	0.770575	0.01	25	0.95	28	69.845
3.21213	1.64583	0.770575	0.01	23	0.95	3	41.0596
3.21213	1.64583	0.770575	0.01	23	0.95	28	62.8667
3.21213	1.64583	0.770575	0.01	23	0.95	3	38.4428
3.21213	1.64583	0.770575	0.01	23	0.95	28	63.6144
3.21213	1.64583	0.770575	0.01	23	0.95	3	42.1811
3.21213	1.64583	0.770575	0.01	23	0.95	28	61.7452
3.21213	1.64583	0.770575	0.01	23	0.95	3	46.7918
3.21213	1.64583	0.770575	0.01	23	0.95	28	64.8605
1.80817	0.347885	0.592978	0.276576	20	0.95	3	6.38821
1.80817	0.347885	0.592978	0.276576	20	0.95	7	10.6057
1.80817	0.347885	0.592978	0.276576	20	0.95	28	15.335
1.86304	0.36875	0.631877	0.276576	20	0.95	3	8.19846
1.86304	0.36875	0.631877	0.276576	20	0.95	7	12.1592
1.86304	0.36875	0.631877	0.276576	20	0.95	28	19.6971
1.9243	0.392041	0.67268	0.276576	20	0.95	3	9.23984
1.9243	0.392041	0.67268	0.276576	20	0.95	7	13.9695
1.9243	0.392041	0.67268	0.276576	20	0.95	28	21.3758
1.99311	0.418207	0.715527	0.276576	20	0.95	3	10.41
1.99311	0.418207	0.715527	0.276576	20	0.95	7	16.2882
1.99311	0.418207	0.715527	0.276576	20	0.95	28	23.1853
2.07098	0.447816	0.760578	0.276576	20	0.95	3	12.0915
2.07098	0.447816	0.760578	0.276576	20	0.95	7	19.6286
2.07098	0.447816	0.760578	0.276576	20	0.95	28	26.6534
2.15981	0.481595	0.808007	0.276576	20	0.95	3	12.4945
2.15981	0.481595	0.808007	0.276576	20	0.95	7	20.0339
2.15981	0.481595	0.808007	0.276576	20	0.95	28	27.0582
1.71848	0.469358	0.16361	0.25925	25	0.98	1	0
1.71848	0.469358	0.16361	0.25925	25	0.98	7	0.328517
1.71848	0.469358	0.16361	0.25925	25	0.98	28	0.156103
1.88767	0.589152	0.533463	0.25925	25	0.98	1	4.02989
1.88767	0.589152	0.533463	0.25925	25	0.98	7	5.15139
1.88767	0.589152	0.533463	0.25925	25	0.98	28	7.5399
2.04669	0.701751	0.825354	0.25925	25	0.98	1	7.1298
2.04669	0.701751	0.825354	0.25925	25	0.98	7	11.4735
2.04669	0.701751	0.825354	0.25925	25	0.98	28	13.1126
2.26809	0.858515	1.16357	0.25925	25	0.98	1	9.91972
2.26809	0.858515	1.16357	0.25925	25	0.98	7	16.3436
2.26809	0.858515	1.16357	0.25925	25	0.98	28	19.825
2.83088	0.472805	1.78516	0.25925	25	0.98	1	12.8646
2.83088	0.472805	1.78516	0.25925	25	0.98	7	20.9023
2.83088	0.472805	1.78516	0.25925	25	0.98	28	26.6936
1.71848	0.141144	0.16361	0.25925	65	0.98	1	0
1.71848	0.141144	0.16361	0.25925	65	0.98	7	0
1.71848	0.141144	0.16361	0.25925	65	0.98	28	0
1.88767	0.191586	0.533463	0.25925	65	0.98	1	4.18488
1.88767	0.191586	0.533463	0.25925	65	0.98	7	5.19837
1.88767	0.191586	0.533463	0.25925	65	0.98	28	3.27816
2.04669	0.238999	0.825354	0.25925	65	0.98	1	6.04483
2.04669	0.238999	0.825354	0.25925	65	0.98	7	7.18072
2.04669	0.238999	0.825354	0.25925	65	0.98	28	7.25936
2.26809	0.305009	1.16357	0.25925	65	0.98	1	8.21477
2.26809	0.305009	1.16357	0.25925	65	0.98	7	9.00751
2.26809	0.305009	1.16357	0.25925	65	0.98	28	12.0199
2.83088	1.25701	1.78516	0.25925	65	0.98	1	13.0196
2.83088	1.25701	1.78516	0.25925	65	0.98	7	14.5018
2.83088	1.25701	1.78516	0.25925	65	0.98	28	19.9811
1.71848	0.469358	0.16361	0.25925	25	0.98	1	0
1.71848	0.469358	0.16361	0.25925	25	0.98	7	0.619982
1.71848	0.469358	0.16361	0.25925	25	0.98	28	3.12205
1.88767	0.589152	0.533463	0.25925	25	0.98	1	5.11485
1.88767	0.589152	0.533463	0.25925	25	0.98	7	11.5985
1.88767	0.589152	0.533463	0.25925	25	0.98	28	22.6349
2.04669	0.701751	0.825354	0.25925	25	0.98	1	9.29974
2.04669	0.701751	0.825354	0.25925	25	0.98	7	15.844
2.04669	0.701751	0.825354	0.25925	25	0.98	28	27.6302
2.26809	0.858515	1.16357	0.25925	25	0.98	1	15.3446
2.26809	0.858515	1.16357	0.25925	25	0.98	7	24.3051
2.26809	0.858515	1.16357	0.25925	25	0.98	28	24.9764
2.83088	0.219193	1.78516	0.25925	25	0.98	1	20.5888
2.83088	0.219193	1.78516	0.25925	25	0.98	7	24.4893
2.83088	0.219193	1.78516	0.25925	25	0.98	28	28.5668
1.71848	0.0349988	0.16361	0.25925	65	0.98	1	0.154996
1.71848	0.0349988	0.16361	0.25925	65	0.98	7	0.796502
1.71848	0.0349988	0.16361	0.25925	65	0.98	28	6.08801
1.88767	0.063013	0.533463	0.25925	65	0.98	1	10.5061
1.88767	0.063013	0.533463	0.25925	65	0.98	7	11.0047
1.88767	0.063013	0.533463	0.25925	65	0.98	28	16.3908
2.04669	0.0893446	0.825354	0.25925	65	0.98	1	12.5546
2.04669	0.0893446	0.825354	0.25925	65	0.98	7	13.0345
2.04669	0.0893446	0.825354	0.25925	65	0.98	28	16.5469
2.26809	0.126005	1.16357	0.25925	65	0.98	1	18.9977
2.26809	0.126005	1.16357	0.25925	65	0.98	7	19.3744
2.26809	0.126005	1.16357	0.25925	65	0.98	28	19.9811
2.83088	0.219193	1.78516	0.25925	65	0.98	1	26.0536
2.83088	0.219193	1.78516	0.25925	65	0.98	7	29.2942
2.83088	0.219193	1.78516	0.25925	65	0.98	28	33.5621
2.37994	0.366555	0.42142	0.124498	25	0.7	28	22.3899
1.81259	0.268271	0.663295	0.15867	20	0.65	3	2.55545
1.81259	0.268271	0.663295	0.15867	20	0.65	7	3.10611
1.81259	0.268271	0.663295	0.15867	20	0.65	28	15.6976
1.81259	0.268271	0.663295	0.15867	20	0.65	3	7.31207
1.81259	0.268271	0.663295	0.15867	20	0.65	7	8.97316
1.81259	0.268271	0.663295	0.15867	20	0.65	28	18.044
2.48838	0.684186	3.09631	0.15867	20	0.65	3	15.9577
2.48838	0.684186	3.09631	0.15867	20	0.65	7	19.6565
2.48838	0.684186	3.09631	0.15867	20	0.65	28	35.0798
1.81259	0.268271	0.663295	0.15867	60	0.65	3	4.31876
1.81259	0.268271	0.663295	0.15867	60	0.65	7	5.62101
1.81259	0.268271	0.663295	0.15867	60	0.65	28	20.7742
1.81259	0.268271	0.663295	0.15867	60	0.65	3	14.7786
1.81259	0.268271	0.663295	0.15867	60	0.65	7	17.9259
1.81259	0.268271	0.663295	0.15867	60	0.65	28	32.8935
2.48838	0.684186	3.09631	0.15867	60	0.65	3	28.0035
2.48838	0.684186	3.09631	0.15867	60	0.65	7	30.4175
2.48838	0.684186	3.09631	0.15867	60	0.65	28	42.7995
1.81259	0.268271	0.663295	0.15867	80	0.65	3	7.28399
1.81259	0.268271	0.663295	0.15867	80	0.65	7	8.5918
1.81259	0.268271	0.663295	0.15867	80	0.65	28	21.9822
1.81259	0.268271	0.663295	0.15867	80	0.65	3	17.0115
1.81259	0.268271	0.663295	0.15867	80	0.65	7	19.621
1.81259	0.268271	0.663295	0.15867	80	0.65	28	35.0565
2.48838	0.684186	3.09631	0.15867	80	0.65	3	32.13
2.48838	0.684186	3.09631	0.15867	80	0.65	7	33.9959
2.48838	0.684186	3.09631	0.15867	80	0.65	28	46.0831
2.28019	0.117053	0.570291	0.127667	27	0.75	1	19.615
2.28019	0.117053	0.570291	0.127667	27	0.75	28	35.4595
2.2913	0.137497	0.557207	0.127667	27	0.75	1	21.1254
2.2913	0.137497	0.557207	0.127667	27	0.75	28	47.2921
2.3071	0.166594	0.538802	0.127667	27	0.75	1	37.0778
2.3071	0.166594	0.538802	0.127667	27	0.75	28	61.8676
2.33139	0.211312	0.511003	0.127667	27	0.75	1	38.9392
2.33139	0.211312	0.511003	0.127667	27	0.75	28	67.1613
2.00136	0.447461	0.378191	0.2857	20	0.95	3	1.96283
2.00136	0.447461	0.378191	0.2857	20	0.95	7	2.56569
2.00136	0.447461	0.378191	0.2857	20	0.95	28	5.65585
2.10305	0.586586	0.359904	0.2857	20	0.95	3	5.66186
2.10305	0.586586	0.359904	0.2857	20	0.95	7	9.43052
2.10305	0.586586	0.359904	0.2857	20	0.95	28	11.5409
2.20473	0.725711	0.343305	0.2857	20	0.95	3	6.87371
2.20473	0.725711	0.343305	0.2857	20	0.95	7	11.17
2.20473	0.725711	0.343305	0.2857	20	0.95	28	12.0746
2.30642	0.864836	0.328169	0.2857	20	0.95	3	7.3321
2.30642	0.864836	0.328169	0.2857	20	0.95	7	8.53783
2.30642	0.864836	0.328169	0.2857	20	0.95	28	12.6081
2.05221	0.447461	0.368821	0.2857	20	0.95	3	2.89309
2.05221	0.447461	0.368821	0.2857	20	0.95	7	4.77742
2.05221	0.447461	0.368821	0.2857	20	0.95	28	10.4305
2.17084	0.586586	0.348665	0.2857	20	0.95	3	5.53728
2.17084	0.586586	0.348665	0.2857	20	0.95	7	9.45642
2.17084	0.586586	0.348665	0.2857	20	0.95	28	12.0947
2.28947	0.725711	0.330599	0.2857	20	0.95	3	8.78418
2.28947	0.725711	0.330599	0.2857	20	0.95	7	11.1208
2.28947	0.725711	0.330599	0.2857	20	0.95	28	15.0402
2.4081	0.864836	0.314312	0.2857	20	0.95	3	9.16711
2.4081	0.864836	0.314312	0.2857	20	0.95	7	11.9556
2.4081	0.864836	0.314312	0.2857	20	0.95	28	16.5535
2.10305	0.447461	0.359904	0.2857	20	0.95	3	4.04948
2.10305	0.447461	0.359904	0.2857	20	0.95	7	9.17461
2.10305	0.447461	0.359904	0.2857	20	0.95	28	11.0591
2.23863	0.586586	0.338107	0.2857	20	0.95	3	6.31656
2.23863	0.586586	0.338107	0.2857	20	0.95	7	10.0098
2.23863	0.586586	0.338107	0.2857	20	0.95	28	12.271
2.37421	0.725711	0.318799	0.2857	20	0.95	3	8.13154
2.37421	0.725711	0.318799	0.2857	20	0.95	7	11.8247
2.37421	0.725711	0.318799	0.2857	20	0.95	28	15.0658
2.50979	0.864836	0.301578	0.2857	20	0.95	3	9.64486
2.50979	0.864836	0.301578	0.2857	20	0.95	7	13.564
2.50979	0.864836	0.301578	0.2857	20	0.95	28	18.9911
2.1363	0.306667	0.381349	0.21875	20	0.7	7	24.4954
2.1363	0.306667	0.381349	0.21875	20	0.7	28	26.8593
2.1363	0.306667	0.381349	0.230769	20	0.7	7	15.0158
2.1363	0.306667	0.381349	0.230769	20	0.7	28	17.5981
2.1363	0.306667	0.381349	0.242424	20	0.7	7	2.43479
2.1363	0.306667	0.381349	0.242424	20	0.7	28	3.62448
2.29457	0.594573	0.12582	0.0323	20	0.55	7	4.6023
2.29457	0.594573	0.12582	0.0323	20	0.55	28	11.8691
2.36179	0.653835	0.325379	0.0323	20	0.55	7	8.23566
2.36179	0.653835	0.325379	0.0323	20	0.55	28	14.0491
2.47113	0.750231	0.626793	0.0323	20	0.55	7	19.257
2.47113	0.750231	0.626793	0.0323	20	0.55	28	29.7938
2.69865	0.950821	1.17571	0.0323	20	0.55	7	34.3961
2.69865	0.950821	1.17571	0.0323	20	0.55	28	47.3552
1.36701	0.23398	0.152579	0.250197	20	0.95	28	2.13344
1.46093	0.299069	0.520833	0.250197	20	0.95	7	9.77404
1.46093	0.299069	0.520833	0.250197	20	0.95	28	11.1624
1.54604	0.358056	0.815917	0.250197	20	0.95	7	14.9457
1.54604	0.358056	0.815917	0.250197	20	0.95	28	15.8534
1.65974	0.436848	1.16287	0.250197	20	0.95	7	22.2276
1.65974	0.436848	1.16287	0.250197	20	0.95	28	23.0234
1.92594	0.621338	1.81499	0.250197	20	0.95	7	33.255
1.92594	0.621338	1.81499	0.250197	20	0.95	28	34.395
1.53128	0.287499	0.136212	0.238095	20	0.95	7	3.66853
1.53128	0.287499	0.136212	0.238095	20	0.95	28	6.01256
1.65616	0.362677	0.459436	0.238095	20	0.95	7	28.3665
1.65616	0.362677	0.459436	0.238095	20	0.95	28	29.7476
1.76934	0.430808	0.712945	0.238095	20	0.95	7	35.8851
1.76934	0.430808	0.712945	0.238095	20	0.95	28	38.6053
1.92052	0.521814	1.00496	0.238095	20	0.95	7	42.817
1.92052	0.521814	1.00496	0.238095	20	0.95	28	44.1908
2.2745	0.734902	1.53685	0.238095	20	0.95	7	52.087
2.2745	0.734902	1.53685	0.238095	20	0.95	28	53.2184
1.56496	0.23398	0.13328	0.238095	20	0.95	7	4.41792
1.56496	0.23398	0.13328	0.238095	20	0.95	28	6.99867
1.6962	0.299069	0.448591	0.238095	20	0.95	7	27.1872
1.6962	0.299069	0.448591	0.238095	20	0.95	28	32.1788
1.81514	0.358056	0.694958	0.238095	20	0.95	7	31.6371
1.81514	0.358056	0.694958	0.238095	20	0.95	28	39.0395
1.974	0.436848	0.977734	0.238095	20	0.95	7	45.0027
1.974	0.436848	0.977734	0.238095	20	0.95	28	46.3795
2.34599	0.621338	1.49002	0.238095	20	0.95	7	47.2814
2.34599	0.621338	1.49002	0.238095	20	0.95	28	49.8636
1.58724	0.198596	0.131409	0.238095	20	0.95	7	2.98885
1.58724	0.198596	0.131409	0.238095	20	0.95	28	6.5412
1.72267	0.257014	0.441698	0.238095	20	0.95	7	14.9094
1.72267	0.257014	0.441698	0.238095	20	0.95	28	26.6528
1.84541	0.309955	0.683556	0.238095	20	0.95	7	26.8358
1.84541	0.309955	0.683556	0.238095	20	0.95	28	34.4836
2.00936	0.380673	0.960528	0.238095	20	0.95	7	29.1144
2.00936	0.380673	0.960528	0.238095	20	0.95	28	45.6795
2.39325	0.546254	1.4606	0.238095	20	0.95	7	45.1407
2.39325	0.546254	1.4606	0.238095	20	0.95	28	52.0595
3.79768	1.05259	2.78844	0.066	20	0.99	1	4.85317
3.79768	1.05259	2.78844	0.066	20	0.99	3	10.5324
3.79768	1.05259	2.78844	0.066	20	0.99	7	14.0276
3.79768	1.05259	2.78844	0.066	20	0.99	28	19.124
3.44933	0.900772	2.61611	0.066	20	0.99	1	5.392
3.44933	0.900772	2.61611	0.066	20	0.99	3	12.3091
3.44933	0.900772	2.61611	0.066	20	0.99	7	17.8431
3.44933	0.900772	2.61611	0.066	20	0.99	28	20.7553
1.932	0.256346	1.33502	0.066	20	0.99	1	5.71275
1.932	0.256346	1.33502	0.066	20	0.99	3	13.5036
1.932	0.256346	1.33502	0.066	20	0.99	7	20.4204
1.932	0.256346	1.33502	0.066	20	0.99	28	25.4443
